# Supplementary material for: In Vitro-Based Production of Virus-Tested Babaco (Vasconcellea x heilbornii, syn. Carica pentagona) in Ecuador: An Integrated Approach to an Endangered Crop
Source: Plants (Basel). 2023 Jul 6;12(13):2560. doi: 10.3390/plants12132560 (PMC10346516; doi:10.3390/plants12132560)
Supplement: Supplementary file 1 [file plants-12-02560-s001.zip]

Archive with 1 entries (1 files):
- plants-2392444-supplementary.pdf
